# Supplementary material for: Inhibition of high level E2F in a RB1 proficient MYCN overexpressing chicken retinoblastoma model normalizes neoplastic behaviour
Source: Cell Oncol (Dordr). 2023 Aug 22;47(1):209–27. doi: 10.1007/s13402-023-00863-0 (PMC10899388; doi:10.1007/s13402-023-00863-0)
Supplement: Supplementary file 8 — (XLSX 13.3 KB) [file 13402_2023_863_MOESM8_ESM.xlsx]

## Sheet: Information
Supplementary Table S5: Expression of MYCN target genes (from Bretones table) in DMC cells and E14 retina.*
Cellular Oncology
Inhibition of high level E2F expression in a RB1 proficient MYCN overexpressing retinoblastoma model normalizes neoplastic behaviour
Hanzhao Zhang (1), Dardan Konjusha (1), Nima Rafati (2,3), Tatsiana Tararuk (1) and Finn Hallböök (1)*
Affiliations:
1. Department of Immunology, Genetics and Pathology, Uppsala University,
2. National Bioinformatics Infrastructure Sweden, Science for Life Laboratory, Uppsala University
3. Department of Medical Biochemistry and Microbiology, Uppsala University, Uppsala, Sweden
* Corresponding author:
Finn Hallböök
Department of Immunology, Genetics and Pathology
Rudbeck laboratory, Uppsala University
751 85 Uppsala Sweden
Finn.Hallbook@igp.uu.se
Data are in seperate work sheet

## Sheet: MYCN genes
Supplementary Table S5: Expression of MYCN target genes# in DMC cells and E14 retina*.
Target gene	Comment	Chicken ortholog	Effect (Bretones et al#)	Expression in DMC cells**	Expression in E14 retina**	DE	LFC
CCND1	Cyclin D1	CCND1	Induced/Repressed	++	+	DE	2.14
CCND2	Cyclin D2	CCND2	Induced	++	++	DE	1.88
CCND3	Cyclin D3	CCND3	Induced	+	+	n	NA
CCNE1	Cyclin E1	CCNE1	Induced	+	+	n	NA
CCNE2	Cyclin E2	CCNE2	Induced	++	+	DE	3.13
CCNA2	Cyclin A	CCNA2	Induced	++	+	DE	3.69
CCNB1	Cyclin B1	CCNB1	Induced	++	+	DE	3.11
CDK1	Cyclin dependent kinase 1	CDK1	Induced	++	+	DE	3.86
CDK2	Cyclin dependent kinase 2	CDK2	Induced/Repressed	++	+	DE	2.57
CDK4	Cyclin dependent kinase 4	(NA)	Induced	(NA)	(NA)	(NA)	(NA)
CDK6	Cyclin dependent kinase 6	CDK6	Induced	++	++	DE	-1.22
CDK7	Cyclin dependent kinase 7	CDK7	Induced	+	+	n	NA
CDC25A	M-phase inducer phosphatase 1	CDC25A	Induced	++	+	DE	1.63
E2F1	Transcription factor E2F1	E2F1	Induced	++	+	DE	3.32
E2F2	Transcription factor E2F2	E2F2	Induced/Repressed	(NA)***	(NA)***	(NA)	(NA)
E2F3	Transcription factor E2F3	E2F3	Induced	+	+	DE	2.88
CDKN1A	Cyclin dependent kinase inhibitor 1 (p21)	CDKN1A	Repressed	++	+	n	NA
CDKN1B	Cyclin dependent kinase inhibitor 1B (p27)	CDKN1B	Repressed	++	++	DE	-1.61
CDKN2B	Cyclin dependent kinase 4 inhibitor B (p15)	(NA)	Repressed	(NA)	(NA)	(NA)	(NA)
* DMC cells: Acutely established DMC8, 9, 10 cells (<4 weeks in culture)
** Mean number of normalized counts, n=3: +++ > 10000 > ++ > 1000 > + > 10 > - >0
*** Genes were not retrived in the chicken genome assembly and not represented in the sequencing data
DE: Differential expression; DMC vs E14 retina
n: No differential expression
LFC: Log2 fold change
NA: Not applicable
# G. Bretones, M. D. Delgado, J. Leon. Myc and cell cycle control. Biochim Biophys Acta. 1849, 506-516 (2015)
