# Supplementary material for: Inhibition of high level E2F in a RB1 proficient MYCN overexpressing chicken retinoblastoma model normalizes neoplastic behaviour
Source: Cell Oncol (Dordr). 2023 Aug 22;47(1):209–27. doi: 10.1007/s13402-023-00863-0 (PMC10899388; doi:10.1007/s13402-023-00863-0)
Supplement: Supplementary file 10 — (XLSX 14.8 KB) [file 13402_2023_863_MOESM10_ESM.xlsx]

## Sheet: Information
Supplementary Table S7: Expression of cone and rod phototransduction genes in MYCN-T58A vs Old MYCN DMC cells
Cellular Oncology
Inhibition of high level E2F expression in a RB1 proficient MYCN overexpressing retinoblastoma model normalizes neoplastic behaviour
Hanzhao Zhang (1), Dardan Konjusha (1), Nima Rafati (2,3), Tatsiana Tararuk (1) and Finn Hallböök (1)*
Affiliations:
1. Department of Immunology, Genetics and Pathology, Uppsala University,
2. National Bioinformatics Infrastructure Sweden, Science for Life Laboratory, Uppsala University
3. Department of Medical Biochemistry and Microbiology, Uppsala University, Uppsala, Sweden
* Corresponding author:
Finn Hallböök
Department of Immunology, Genetics and Pathology
Rudbeck laboratory, Uppsala University
751 85 Uppsala Sweden
Finn.Hallbook@igp.uu.se
Data are in separat work sheet

## Sheet: Phototransduction genes
Supplementary Table S7: Expression of cone and rod phototransduction genes in MYCN-T58A vs Old MYCN DMC cells
		DMC cells***			E14 Retina	DMC cells***			E14 Retina
Gene family	Comment	Expressed in cones			Total retina	Expressed in rods			Total retina
		Expression*	DE; LFC	Gene	Expression*	Expression*	DE; LFC	Gene	Expression*
Opsins	Rhodopsin RHO	-	-	-	+	+	n	RHO	+
RHO/OPN	Opsin SWS1 violette**	(NA)		(NA)	(NA)	-	-	-	(NA)
	Opsin SWS2 blue	-	n	OPN2SW	+	-	-	-	+
	Opsin MSW green	-	n	OPN1MSW	-	-	-	-	-
	Opsin LWS red	+	n	OPN1LW	+	-	-	-	+
Transducins	alpha GNA	+	DE; -5.6	GNAT2	++	-	DE; -11.1	GNAT1	+
GN	beta GNB	++	n	GNB3	++	+++	n	GNB1	+++
	gamma GNG	+++	n	GNGT2	++	-	n	GNGT1/GNG11	++
Phosphodiesterases fam 6	alpha	+	DE; 4.5	PDE6C	+	(NA)		PDE6A**	+
PDE6	beta	-	-	-	+	+	DE; 1.9	PDE6B	+
	gamma	++	DE; 4.1	PDE6H	+	++	DE; 4.0	PDE6G	+
Cyclic nucleotide-gated ion channels	alpha	+	n	CNGA3	+	-	n	CNGA1	-
CNG	beta	+	DE; -3.2	CNGB3	++	-	n	CNGB1	-
Guanylyl cyclase	2D retinal**	(NA)	-	GUCY2D**	(NA)	(NA)	-	GUCY2D**	(NA)
GUCY	2F retinal**	(NA)	-	GUCY2F**	(NA)	(NA)	-	GUCY2F**	(NA)
Guanylyl cyclase 2D regulator	Retinal degeneration 3	+	n	RD3	++	+	n	RD3	++
G-protein-coupled receptor kinases	GRK	+	DE; -2.5	GRK7	+	-	DE; -6.2	GRK1	+
Arrestins, ARR, SAG		+	n	ARR3	+	+	n	SAG	+
Recoverins, RCVRN	Visinine*	(NA) IR	increased IR	Vis	(NA) -	-	-	-	(NA)
	NCALD	-	-	-	++	+	DE; -2.5	NCALD	++
Regulators of G-protein signalling	retinal RGS9	++	n	RGS9	++	++	n	RGS9	++
RGS	RGS9 binding protein	++	n	RGS9BP	++	++	n	RGS9BP	++
Guanylyl cyclase-activating proteins	1A	+	n	GUCA1A	-	+	n	GUCA1A	-
GUCA	1B	-	n	GUCA1B	-	-	n	GUCA1B	-
	1C	-	n	GUCA1C	-	-	-	-	-
* Mean number of seq counts, n=3: +++ > 10000 > ++ > 1000 > + > 10 > - >0
** Genes were not retrieved in the chicken genome assemby and not represented in the seq. data.
*** DMC.4 - 6 (T58A MYCN cells >200 days in culture)
DE: Differential expression; T58A DMC vs E14 retina
n: No differential expression
LFC: Log fold change
NA: not applicable
